# Supplementary material for: Design and Modeling of a Miniature Hydraulic Motor for Powering a Cutting Tool for Minimally Invasive Procedures
Source: Micromachines (Basel). 2023 Jun 29;14(7):1338. doi: 10.3390/mi14071338 (PMC10386006; doi:10.3390/mi14071338)
Supplement: Supplementary file 1 [file micromachines-14-01338-s001.zip]

Archive with 3 entries (3 files):
- Spreadsheet S3-Data for Figure 13 and Table 4.xlsx
- Video S1-3D Streamlines.mp4
- Video S2-Experiment.mp4
