# Supplementary material for: Design and Modeling of a Miniature Hydraulic Motor for Powering a Cutting Tool for Minimally Invasive Procedures
Source: Micromachines (Basel). 2023 Jun 29;14(7):1338. doi: 10.3390/mi14071338 (PMC10386006; doi:10.3390/mi14071338)
Supplement: Supplementary file 1 [file micromachines-14-01338-s001.zip › Spreadsheet S3-Data for Figure 13 and Table 4.xlsx]

## Sheet: Sheet1
Data for Figure 13 and Table 4
Case 1	Case 2	Case 3	Case 4	Case 5	Case 6	Case 7
4902	4846.5	5428.2	5405.4	3717.1	3552	6912.4
4896.7	4915.4	5386	5408.8	3628	3776.9	5622
4928.8	4934.3	5402.3	5451.3	4027.5	3583	5799.1
4967	4969.6	5402.2	5389.4	3700.7	3704	5821.6
5028	4986.1	5392.4	5447.9	3767.4	3731.3	5932.9
5000	5000	5471.1	5395.7	3769.1	3844.6	5342.4
5008.3	5031	5421.8	5514.7	3902.9	3906.4	5521.5
5070.5	5107.8	5501.2	5541.9	3958.2	3909.1	5468
5175	5151	5548.7	5501.2	4145.6	3975.5	5408.6
		5507.9	5481.1	4176.3	4202.4
		5600.5	5583.2	4011	4167.4
		5611	5632	4151.3	4106
				4151.3	4158.9
				4157.1	4102.4
